# Supplementary material for: Usual On-therapy Ranges of Drug Concentrations in Patients with Atrial Fibrillation Treated with Direct Oral Anticoagulants: A Systematic Review and Meta-analysis
Source: Thromb Haemost. 2024 Nov 21;125(6):563–73. doi: 10.1055/a-2446-1348 (PMC12115550; doi:10.1055/a-2446-1348)
Supplement: Supplementary file 6 — Supporting Information File 6 [file 10-1055-a-2446-1348-s24030110-6.xlsx]

## Sheet: Apixaban Levels
Title	Author	Assay	Risk_of_bias	Concern_of_inapplicability	Extracted_values_verified?	DOAC_and_dose	Indication	Design	Sample_size	Timing	Rep_mean	Rep_SD	Rep_min	Rep_5th	Rep_10th	Rep_25th	Rep_50th	Rep_75th	Rep_90th	Rep_95th	Rep_max	Sim_5th	Sim_10th	Sim_25th	Sim_50th	Sim_75th	Sim_90th	Sim_95th
Platelet Aggregation in Direct Oral Factor Xa Inhibitors-treated Patients With Atrial Fibrillation: A Pilot Study	Bánovčin Jr et al. (2017)	BIOPHEN	UNCLEAR_RISK	HIGH_CONCERN	Yes	Api (2.5) BID	AF	OBS	12	Peak	141.4	68.3										59.949	70.801	93.491	127.325	173.402	228.974	270.42
Platelet Aggregation in Direct Oral Factor Xa Inhibitors-treated Patients With Atrial Fibrillation: A Pilot Study	Bánovčin Jr et al. (2017)	BIOPHEN	UNCLEAR_RISK	HIGH_CONCERN	Yes	Api (2.5) BID	AF	OBS	12	Trough	59	45.2										15.316	19.605	29.615	46.836	74.069	111.891	143.223
Apixaban-Calibrated Anti-FXa Activity in Relation to Outcome Events and Clinical Characteristics in Patients with Atrial Fibrillation: Results from the AVERROES Trial.	Bhagirath et al. (2017)	ROTACHROM	UNCLEAR_RISK	HIGH_CONCERN	Yes	Api (2.5) BID	AF	RCT	145	Trough					18	60	99	146	231
Apixaban-Calibrated Anti-FXa Activity in Relation to Outcome Events and Clinical Characteristics in Patients with Atrial Fibrillation: Results from the AVERROES Trial.	Bhagirath et al. (2017)	ROTACHROM	UNCLEAR_RISK	HIGH_CONCERN	Yes	Api (5) BID	AF	RCT	2247	Trough					17	64	125	202	292
Plasma Apixaban Levels in Patients Treated Off Label With the Lower Dose	Bhagirath et al. (2020)	STAGO-LIQUID ANTI-XA	HIGH_RISK	HIGH_CONCERN	Yes	Api (2.5) BID on-label	AF	OBS	24	Trough			30	51.15	53.2	67.75	102	152.75	174.4	200.5	234
Plasma Apixaban Levels in Patients Treated Off Label With the Lower Dose	Bhagirath et al. (2020)	STAGO-LIQUID ANTI-XA	HIGH_RISK	HIGH_CONCERN	Yes	Api (2.5) BID off label	AF	OBS	20	Trough			45	45	45.9	55	66	87.75	100.8	114.55	239
Plasma Apixaban Levels in Patients Treated Off Label With the Lower Dose	Bhagirath et al. (2020)	STAGO-LIQUID ANTI-XA	HIGH_RISK	HIGH_CONCERN	Yes	Api (5) BID	AF	OBS	18	Trough			42	66	75.6	82	108	178	241	267.2	276
Does proton pump inhibition change the on-treatment anti-Xa activity in xabans-treated patients with atrial fibrillation? A pilot study.	Bolek et al. (2019)	BIOPHEN	HIGH_RISK	HIGH_CONCERN	Yes	Api (2.5) BID	AF	OBS	7	Peak	176.4	54.7										102.356	114.267	137.343	168.485	206.69	248.43	277.339
Does proton pump inhibition change the on-treatment anti-Xa activity in xabans-treated patients with atrial fibrillation? A pilot study.	Bolek et al. (2019)	BIOPHEN	HIGH_RISK	HIGH_CONCERN	Yes	Api (2.5) BID	AF	OBS	7	Trough	100.7	38.6										51.141	58.504	73.249	94.029	120.703	151.125	172.884
Does proton pump inhibition change the on-treatment anti-Xa activity in xabans-treated patients with atrial fibrillation? A pilot study.	Bolek et al. (2019)	BIOPHEN	HIGH_RISK	HIGH_CONCERN	Yes	Api (2.5) BID + PPI	AF	OBS	12	Peak	160.5	93.7										56.876	69.243	96.195	138.608	199.722	277.462	337.793
Does proton pump inhibition change the on-treatment anti-Xa activity in xabans-treated patients with atrial fibrillation? A pilot study.	Bolek et al. (2019)	BIOPHEN	HIGH_RISK	HIGH_CONCERN	Yes	Api (2.5) BID + PPI	AF	OBS	12	Trough	96.3	78.3										23.149	29.987	46.212	74.718	120.81	186.173	241.166
Does proton pump inhibition change the on-treatment anti-Xa activity in xabans-treated patients with atrial fibrillation? A pilot study.	Bolek et al. (2019)	BIOPHEN	HIGH_RISK	HIGH_CONCERN	Yes	Api (5) BID	AF	OBS	8	Peak	238	66.4										146.125	161.407	190.591	229.245	275.739	325.596	359.646
Does proton pump inhibition change the on-treatment anti-Xa activity in xabans-treated patients with atrial fibrillation? A pilot study.	Bolek et al. (2019)	BIOPHEN	HIGH_RISK	HIGH_CONCERN	Yes	Api (5) BID	AF	OBS	8	Trough	128.1	86.3										38.841	48.508	70.322	106.24	160.503	232.682	290.592
Does proton pump inhibition change the on-treatment anti-Xa activity in xabans-treated patients with atrial fibrillation? A pilot study.	Bolek et al. (2019)	BIOPHEN	HIGH_RISK	HIGH_CONCERN	Yes	Api (5) BID + PPI	AF	OBS	8	Peak	174.6	96.9										65.1	78.585	107.635	152.665	216.534	296.578	358.012
Does proton pump inhibition change the on-treatment anti-Xa activity in xabans-treated patients with atrial fibrillation? A pilot study.	Bolek et al. (2019)	BIOPHEN	HIGH_RISK	HIGH_CONCERN	Yes	Api (5) BID + PPI	AF	OBS	8	Trough	119.7	81.9										35.649	44.649	65.041	98.789	150.048	218.577	273.764
Can a Single Measurement of Apixaban Levels Identify Patients at Risk of Overexposure? A Prospective Cohort Study	de Vries et al. (2022)	STAGO-LIQUID ANTI-XA	LOW_RISK	HIGH_CONCERN	Yes	Api (5) BID	AF	OBS	58	Trough			10	39.2	46.4	66	99	129.2	183.9	201.8	309
Can a Single Measurement of Apixaban Levels Identify Patients at Risk of Overexposure? A Prospective Cohort Study	de Vries et al. (2022)	STAGO-LIQUID ANTI-XA	LOW_RISK	HIGH_CONCERN	Yes	Api (5) BID	AF	OBS	58	Peak			97	128.3	138.4	169	237.5	305.5	358.3	382.2	475
Can a Single Measurement of Apixaban Levels Identify Patients at Risk of Overexposure? A Prospective Cohort Study	de Vries et al. (2022)	STAGO-LIQUID ANTI-XA	LOW_RISK	HIGH_CONCERN	Yes	Api (2.5) BID	AF	OBS	24	Trough			24	24.5	27.6	47	53	83.2	116	156.8	168
Can a Single Measurement of Apixaban Levels Identify Patients at Risk of Overexposure? A Prospective Cohort Study	de Vries et al. (2022)	STAGO-LIQUID ANTI-XA	LOW_RISK	HIGH_CONCERN	Yes	Api (2.5) BID	AF	OBS	24	Peak			49	62.6	75.5	98.2	114	185.5	228	269.3	345
Measurement of dabigatran, rivaroxaban and apixaban in samples of plasma, serum and urine, under real life conditions. An international study	Harenberg et al. (2016)	TECHNOCHROM	UNCLEAR_RISK	UNCLEAR_CONCERN	Yes	Api (5) BID	AF	OBS	6	Peak	239.4	118.7	19				289.5				391	84.7881	119.853	192.239	289.484	331.817	363.43	376.284
Real-World Rivaroxaban and Apixaban Levels in Asian Patients With Atrial Fibrillation.	Lin et al. (2020)	LC-MS/MS	LOW_RISK	HIGH_CONCERN	Yes	Api (2.5) BID	AF	OBS	61	Peak				77.9						296.7		77.759	92.395	119.119	160.077	211.762	267.054	297.29
Real-World Rivaroxaban and Apixaban Levels in Asian Patients With Atrial Fibrillation.	Lin et al. (2020)	LC-MS/MS	LOW_RISK	HIGH_CONCERN	Yes	Api (2.5) BID	AF	OBS	61	Trough				18.3						162.6		18.907	25.119	38.289	62.169	97.495	139.718	163.052
Real-World Rivaroxaban and Apixaban Levels in Asian Patients With Atrial Fibrillation.	Lin et al. (2020)	LC-MS/MS	LOW_RISK	HIGH_CONCERN	Yes	Api (5) BID	AF	OBS	44	Peak				110.6						534.5		110.257	133.989	179.139	250.588	349.403	461.687	534.027
Real-World Rivaroxaban and Apixaban Levels in Asian Patients With Atrial Fibrillation.	Lin et al. (2020)	LC-MS/MS	LOW_RISK	HIGH_CONCERN	Yes	Api (5) BID	AF	OBS	44	Trough				66.5						203.8		66.433	76.708	94.851	121.371	153.423	186.311	204.12
Apixaban concentration variability and relation to clinical outcomes in real-life patients with atrial fibrillation.	Mavri et al. (2021)	LC-MS/MS	UNCLEAR_RISK	LOW_CONCERN	Yes	Api (5) BID	AF	OBS	32	Peak			135			202	256	345			488	154.007	168.01	202.047	256.009	344.037	418.516	450.37
Apixaban concentration variability and relation to clinical outcomes in real-life patients with atrial fibrillation.	Mavri et al. (2021)	LC-MS/MS	UNCLEAR_RISK	LOW_CONCERN	Yes	Api (5) BID	AF	OBS	32	Trough			63			93	117	161			291	72.12	78.261	93.205	117.002	160.043	208.821	239.874
Apixaban concentration variability and relation to clinical outcomes in real-life patients with atrial fibrillation.	Mavri et al. (2021)	LC-MS/MS	UNCLEAR_RISK	HIGH_CONCERN	Yes	Api (2.5) BID	AF	OBS	30	Peak			109			145	170	216			374	121.143	128.337	145.596	170.009	215.031	265.47	298.57
Apixaban concentration variability and relation to clinical outcomes in real-life patients with atrial fibrillation.	Mavri et al. (2021)	LC-MS/MS	UNCLEAR_RISK	HIGH_CONCERN	Yes	Api (2.5) BID	AF	OBS	30	Trough			41			68	85	110			200	51.769	57.066	68.52	85	109.104	137.163	155.913
The influence of residual apixaban on bleeding complications during and after catheter ablation of atrial fibrillation.	Mukai et al. (2017)	LC-MS/MS	UNCLEAR_RISK	HIGH_CONCERN	Yes	Api (2.5) BID	AF	OBS	8	Trough	175.6	100										63.817	77.367	106.729	152.592	218.162	300.958	364.861
The influence of residual apixaban on bleeding complications during and after catheter ablation of atrial fibrillation.	Mukai et al. (2017)	LC-MS/MS	UNCLEAR_RISK	HIGH_CONCERN	Yes	Api (5) BID	AF	OBS	50	Trough	191.1	93.9										79.816	94.507	125.335	171.513	234.706	311.266	368.559
Apixaban Levels in Octogenarian Patients with Non-valvular Atrial Fibrillation.	Nissan et al. (2019)	TECHNOVIEW	HIGH_RISK	HIGH_CONCERN	Yes	Api (2.5) BID - ≥80 - appropriate	AF	OBS	20	Peak	180.8	95.6	53.7				156				418.3	62.6986	71.6964	98.8776	155.67	238.166	327.16	367.13
Apixaban Levels in Octogenarian Patients with Non-valvular Atrial Fibrillation.	Nissan et al. (2019)	TECHNOVIEW	HIGH_RISK	HIGH_CONCERN	Yes	Api (2.5) BID - ≥80 - appropriate	AF	OBS	20	Trough	112.6	75.2	28.2				87				300	31.664	35.806	50.515	86.76	149.839	223.927	257.194
Apixaban Levels in Octogenarian Patients with Non-valvular Atrial Fibrillation.	Nissan et al. (2019)	TECHNOVIEW	HIGH_RISK	HIGH_CONCERN	Yes	Api (2.5) BID - ≥80 - inappropriate	AF	OBS	20	Peak	163.9	68.6	72.4				158.4				340.7	82.13	90.796	114.873	157.967	215.482	273.457	302.127
Apixaban Levels in Octogenarian Patients with Non-valvular Atrial Fibrillation.	Nissan et al. (2019)	TECHNOVIEW	HIGH_RISK	HIGH_CONCERN	Yes	Api (2.5) BID - ≥80 - inappropriate	AF	OBS	20	Trough	91.8	61.4	30.1				80.4				286.5	33.961	38.01	51.067	80.138	130.403	192.716	229.661
Apixaban Levels in Octogenarian Patients with Non-valvular Atrial Fibrillation.	Nissan et al. (2019)	TECHNOVIEW	UNCLEAR_RISK	HIGH_CONCERN	Yes	Api (5) BID - <70	AF	OBS	20	Peak	246.1	161.4	78.8				206.7				691.4	87.038	96.093	128.44	206.336	350.699	516.647	591.656
Apixaban Levels in Octogenarian Patients with Non-valvular Atrial Fibrillation.	Nissan et al. (2019)	TECHNOVIEW	UNCLEAR_RISK	HIGH_CONCERN	Yes	Api (5) BID - <70	AF	OBS	20	Trough	123.3	129.8	34.4				83				502.9	36.927	39.846	51.423	82.964	163.02	288.349	365.169
Apixaban Levels in Octogenarian Patients with Non-valvular Atrial Fibrillation.	Nissan et al. (2019)	TECHNOVIEW	UNCLEAR_RISK	HIGH_CONCERN	Yes	Api (5) BID - ≥80	AF	OBS	20	Peak	306.6	140.4	120.5				293.8				713.1	145.009	163.255	211.374	293.356	409.101	532.652	603.02
Apixaban Levels in Octogenarian Patients with Non-valvular Atrial Fibrillation.	Nissan et al. (2019)	TECHNOVIEW	UNCLEAR_RISK	HIGH_CONCERN	Yes	Api (5) BID - ≥80	AF	OBS	20	Trough	150.3	97	32.2				108.5				349.7	36.82	41.671	60.276	107.376	187.885	267.102	303.935
Plasma levels of direct oral anticoagulants in atrial fibrillation patients at the time of embolic stroke: a pilot prospective multicenter study	Nosáľ et al. (2022)	BIOPHEN	HIGH_RISK	HIGH_CONCERN	Yes	Api (5) BID	AF	OBS	22	Peak	210.9	88.7										100.096	115.902	148.078	194.406	255.227	326.082	377.575
Plasma levels of direct oral anticoagulants in atrial fibrillation patients at the time of embolic stroke: a pilot prospective multicenter study	Nosáľ et al. (2022)	BIOPHEN	HIGH_RISK	HIGH_CONCERN	Yes	Api (5) BID	AF	OBS	22	Trough	119.9	81.7										35.8796	44.9041	65.3285	99.0839	150.281	218.635	273.627
Interindividual Variability of Apixaban Plasma Concentrations: Influence of Clinical and Genetic Factors in a Real-Life Cohort of Atrial Fibrillation Patients	Roşian et al. (2020)	LC-MS/MS	HIGH_RISK	HIGH_CONCERN	Yes	Api (5) BID	AF	OBS	53	Peak			198.6				287.3				396.8	235.222	246.486	264.367	286.84	311.507	334.491	348.694
Interindividual Variability of Apixaban Plasma Concentrations: Influence of Clinical and Genetic Factors in a Real-Life Cohort of Atrial Fibrillation Patients	Roşian et al. (2020)	LC-MS/MS	HIGH_RISK	HIGH_CONCERN	Yes	Api (5) BID	AF	OBS	53	Trough			90.4				132.3				184.2	106.671	112.106	120.824	131.835	143.944	155.292	162.286
Does type 2 diabetes affect the on-treatment levels of direct oral anticoagulants in patients with atrial fibrillation?.	Samoš et al. (2018a)	BIOPHEN	HIGH_RISK	HIGH_CONCERN	Yes	Api (5) BID	AF	OBS	11	Peak	151.7	59.1										76.168	87.314	109.695	141.352	182.144	228.834	262.319
Does type 2 diabetes affect the on-treatment levels of direct oral anticoagulants in patients with atrial fibrillation?.	Samoš et al. (2018a)	BIOPHEN	HIGH_RISK	HIGH_CONCERN	Yes	Api (5) BID	AF	OBS	11	Trough	63.9	36.8										22.961	27.889	38.595	55.374	79.447	109.945	133.542
Does type 2 diabetes affect the on-treatment levels of direct oral anticoagulants in patients with atrial fibrillation?.	Samoš et al. (2018a)	BIOPHEN	HIGH_RISK	HIGH_CONCERN	Yes	Api (5) - T2D	AF	OBS	6	Peak	151	78.3										60.071	71.723	96.454	134.05	186.3	250.536	299.134
Does type 2 diabetes affect the on-treatment levels of direct oral anticoagulants in patients with atrial fibrillation?.	Samoš et al. (2018a)	BIOPHEN	HIGH_RISK	HIGH_CONCERN	Yes	Api (5) - T2D	AF	OBS	6	Trough	96	54.5										34.997	42.406	58.449	83.485	119.243	164.355	199.149
Laboratory measurement of apixaban using anti-factor Xa assays in acute ischemic stroke patients with non-valvular atrial fibrillation	Shin et al. (2018)	STAGO-LIQUID ANTI-XA	HIGH_RISK	HIGH_CONCERN	Yes	Api (2.5) BID	AF	OBS	25	Peak			75				151				491	115.808	122.71	135.041	150.997	179.029	209.623	230.845
Laboratory measurement of apixaban using anti-factor Xa assays in acute ischemic stroke patients with non-valvular atrial fibrillation	Shin et al. (2018)	STAGO-LIQUID ANTI-XA	HIGH_RISK	HIGH_CONCERN	Yes	Api (2.5) BID	AF	OBS	25	Trough			27				76				387	51.491	56.011	64.459	76	95.824	119.15	135.706
Laboratory measurement of apixaban using anti-factor Xa assays in acute ischemic stroke patients with non-valvular atrial fibrillation	Shin et al. (2018)	STAGO-LIQUID ANTI-XA	HIGH_RISK	HIGH_CONCERN	Yes	Api (5) BID	AF	OBS	60	Peak			60				202				500	118.612	134.625	162.258	201.615	251.016	303.826	339.002
Laboratory measurement of apixaban using anti-factor Xa assays in acute ischemic stroke patients with non-valvular atrial fibrillation	Shin et al. (2018)	STAGO-LIQUID ANTI-XA	HIGH_RISK	HIGH_CONCERN	Yes	Api (5) BID	AF	OBS	60	Trough			23				104.5				293	56.943	65.756	81.296	104.057	133.482	165.827	187.89
Clinical evaluation of laboratory methods to monitor apixaban treatment in patients with atrial fibrillation.	Skeppholm et al. (2015)	LC-MS/MS	UNCLEAR_RISK	UNCLEAR_CONCERN	Yes	Api (2.5) BID	AF	OBS	10	Trough			15		17		48		80		83
Clinical evaluation of laboratory methods to monitor apixaban treatment in patients with atrial fibrillation.	Skeppholm et al. (2015)	LC-MS/MS	UNCLEAR_RISK	HIGH_CONCERN	Yes	Api (5) BID	AF	OBS	60	Trough			29		47		77		121		186
Rivaroxaban or Apixaban for Non-Valvular Atrial Fibrillation - Efficacy and Safety of Off-Label Under-Dosing According to Plasma Concentration.	Suwa et al. (2019)	BIOPHEN	HIGH_RISK	HIGH_CONCERN	Yes	Api (2.5) BID	AF	OBS	61	Peak				90			157.4			322		90.516	101.647	124.292	157.403	208.788	272.916	322.001
Rivaroxaban or Apixaban for Non-Valvular Atrial Fibrillation - Efficacy and Safety of Off-Label Under-Dosing According to Plasma Concentration.	Suwa et al. (2019)	BIOPHEN	HIGH_RISK	HIGH_CONCERN	Yes	Api (2.5) BID	AF	OBS	61	Trough	97	57					67.5					43.442	48.41	57.534	67.499	113.259	175.392	228.011
Rivaroxaban or Apixaban for Non-Valvular Atrial Fibrillation - Efficacy and Safety of Off-Label Under-Dosing According to Plasma Concentration.	Suwa et al. (2019)	BIOPHEN	HIGH_RISK	HIGH_CONCERN	Yes	Api (5) BID	AF	OBS	58	Peak				125			236.6			436		125.647	143.404	180.51	236.6	301.589	379.136	436.001
Rivaroxaban or Apixaban for Non-Valvular Atrial Fibrillation - Efficacy and Safety of Off-Label Under-Dosing According to Plasma Concentration.	Suwa et al. (2019)	BIOPHEN	HIGH_RISK	HIGH_CONCERN	Yes	Api (5) BID	AF	OBS	58	Trough	100	43					108					52.3869	62.2006	80.1369	107.673	145.121	188.678	219.692
Clinical implications of assessment of apixaban levels in elderly atrial fibrillation patients: J-ELD AF registry sub-cohort analysis.	Suzuki et al. (2020)	STAGO-LIQUID ANTI-XA	HIGH_RISK	HIGH_CONCERN	Yes	Api (2.5) BID	AF	OBS	512	Trough			23		23		86		258		500
Clinical implications of assessment of apixaban levels in elderly atrial fibrillation patients: J-ELD AF registry sub-cohort analysis.	Suzuki et al. (2020)	STAGO-LIQUID ANTI-XA	HIGH_RISK	HIGH_CONCERN	Yes	Api (5) BID	AF	OBS	431	Trough			23		25		130		319		500
Real-world monitoring of direct oral anticoagulants in clinic and hospitalization settings.	Takatsuki et al. (2017)	STAGO-LIQUID ANTI-XA	UNCLEAR_RISK	HIGH_CONCERN	Yes	Api (2.5) BID	AF	OBS	7	Peak	209.9	88.8										99.174	114.927	147.028	193.312	254.168	325.161	376.809
Real-world monitoring of direct oral anticoagulants in clinic and hospitalization settings.	Takatsuki et al. (2017)	STAGO-LIQUID ANTI-XA	UNCLEAR_RISK	HIGH_CONCERN	Yes	Api (5) BID	AF	OBS	20	Peak	179.8	96.1										69.524	83.412	113.08	158.571	222.363	301.455	361.671
Plasma levels of direct oral anticoagulants in real life patients with atrial fibrillation: Results observed in four anticoagulation clinics (clinic B)	Testa et al. (2016)	STAGO-LIQUID ANTI-XA	HIGH_RISK	LOW_CONCERN	Yes	Api (2.5) BID	AF	OBS	20	Peak	166		55								300	90.022	103.04	125.989	159.074	198.846	239.05	261.084
Plasma levels of direct oral anticoagulants in real life patients with atrial fibrillation: Results observed in four anticoagulation clinics (clinic B)	Testa et al. (2016)	STAGO-LIQUID ANTI-XA	HIGH_RISK	LOW_CONCERN	Yes	Api (2.5) BID	AF	OBS	20	Trough	85		38								248	41.249	44.222	54.17	73.812	106.323	146.762	173.743
Plasma levels of direct oral anticoagulants in real life patients with atrial fibrillation: Results observed in four anticoagulation clinics (clinic B)	Testa et al. (2016)	STAGO-LIQUID ANTI-XA	HIGH_RISK	LOW_CONCERN	Yes	Api (5) BID	AF	OBS	20	Peak	227		102								416	128.674	144.553	174.258	217.161	270.078	322.825	353.208
Plasma levels of direct oral anticoagulants in real life patients with atrial fibrillation: Results observed in four anticoagulation clinics (clinic B)	Testa et al. (2016)	STAGO-LIQUID ANTI-XA	HIGH_RISK	LOW_CONCERN	Yes	Api (5) BID	AF	OBS	20	Trough	127		42								283	58.173	67.991	87.306	117.218	156.794	199.126	224.897

## Sheet: Dabigatran Levels
Title	Author	Assay	Risk_of_bias	Concern_of_inapplicability	Extracted_values_verified?	DOAC_and_dose	Indication	Design	Sample_size	Timing	Rep_mean	Rep_SD	Rep_min	Rep_5th	Rep_10th	Rep_25th	Rep_50th	Rep_75th	Rep_90th	Rep_95th	Rep_max	Sim_5th	Sim_10th	Sim_25th	Sim_50th	Sim_75th	Sim_90th	Sim_95th
Dabigatran Levels in Elderly Patients with Atrial Fibrillation: First Post-Marketing Experiences.	Bolek et al. (2018)	HEMOCLOT	HIGH_RISK	HIGH_CONCERN	Yes	Dabi (110) BID - non elderly renal impairment	AF	OBS	13	Peak	116.1	19.1										87.558	92.914	102.604	114.56	127.909	141.249	149.889
Dabigatran Levels in Elderly Patients with Atrial Fibrillation: First Post-Marketing Experiences.	Bolek et al. (2018)	HEMOCLOT	HIGH_RISK	HIGH_CONCERN	Yes	Dabi (110) BID - non elderly renal impairment	AF	OBS	13	Trough	51.6	25.6										21.368	25.339	33.686	46.224	63.427	84.324	99.992
Dabigatran Levels in Elderly Patients with Atrial Fibrillation: First Post-Marketing Experiences.	Bolek et al. (2018)	HEMOCLOT	HIGH_RISK	HIGH_CONCERN	Yes	Dabi (110) BID - elderly >75	AF	OBS	21	Peak	173.4	116.2										52.898	65.999	95.522	144.047	217.224	314.394	392.255
Dabigatran Levels in Elderly Patients with Atrial Fibrillation: First Post-Marketing Experiences.	Bolek et al. (2018)	HEMOCLOT	HIGH_RISK	HIGH_CONCERN	Yes	Dabi (110) BID - elderly >75	AF	OBS	21	Trough	99.3	73.6										26.865	34.166	51.056	79.776	124.653	186.275	236.895
Dabigatran Levels in Elderly Patients with Atrial Fibrillation: First Post-Marketing Experiences.	Bolek et al. (2018)	HEMOCLOT	HIGH_RISK	HIGH_CONCERN	Yes	Dabi (150) BID - non elderly	AF	OBS	16	Peak	164.5	77.2										71.488	84.068	110.218	148.916	201.202	263.789	310.206
Dabigatran Levels in Elderly Patients with Atrial Fibrillation: First Post-Marketing Experiences.	Bolek et al. (2018)	HEMOCLOT	HIGH_RISK	HIGH_CONCERN	Yes	Dabi (150) BID - non elderly	AF	OBS	16	Trough	75	55.9										20.151	25.655	38.408	60.134	94.152	140.951	179.45
The impact of atorvastatin on dabigatran plasma levels in patients with atrial fibrillation.	Bolek et al. (2021)	HEMOCLOT	UNCLEAR_RISK	HIGH_CONCERN	Yes	Dabi (110) BID	AF	OBS	16	Peak	169.1	132.4										42.695	54.887	83.517	133.144	212.261	322.975	415.21
The impact of atorvastatin on dabigatran plasma levels in patients with atrial fibrillation.	Bolek et al. (2021)	HEMOCLOT	LOW_RISK	HIGH_CONCERN	Yes	Dabi (110) BID	AF	OBS	16	Trough	91.6	80.4										19.859	26.134	41.349	68.843	114.617	181.345	238.646
The impact of atorvastatin on dabigatran plasma levels in patients with atrial fibrillation.	Bolek et al. (2021)	HEMOCLOT	UNCLEAR_RISK	HIGH_CONCERN	Yes	Dabi (110) BID + atorvastatin	AF	OBS	19	Peak	139.6	68.4										58.452	69.181	91.682	125.361	171.412	227.162	268.858
The impact of atorvastatin on dabigatran plasma levels in patients with atrial fibrillation.	Bolek et al. (2021)	HEMOCLOT	LOW_RISK	HIGH_CONCERN	Yes	Dabi (110) BID + atorvastatin	AF	OBS	19	Trough	80.1	50.8										25.995	32.109	45.699	67.643	100.124	142.505	176.022
The impact of atorvastatin on dabigatran plasma levels in patients with atrial fibrillation.	Bolek et al. (2021)	HEMOCLOT	UNCLEAR_RISK	HIGH_CONCERN	Yes	Dabi (150) BID	AF	OBS	18	Peak	201.2	127.1										65.578	80.945	115.071	170.102	251.453	357.464	441.228
The impact of atorvastatin on dabigatran plasma levels in patients with atrial fibrillation.	Bolek et al. (2021)	HEMOCLOT	LOW_RISK	HIGH_CONCERN	Yes	Dabi (150) BID	AF	OBS	18	Trough	93.3	82.8										19.921	26.276	41.735	69.783	116.681	185.326	244.449
The impact of atorvastatin on dabigatran plasma levels in patients with atrial fibrillation.	Bolek et al. (2021)	HEMOCLOT	UNCLEAR_RISK	HIGH_CONCERN	Yes	Dabi (150) BID + Atorvastatin	AF	OBS	12	Peak	148.6	56.7										75.708	86.559	108.271	138.837	178.032	222.688	254.604
The impact of atorvastatin on dabigatran plasma levels in patients with atrial fibrillation.	Bolek et al. (2021)	HEMOCLOT	LOW_RISK	HIGH_CONCERN	Yes	Dabi (150) BID + Atorvastatin	AF	OBS	12	Trough	64.4	40.2										21.265	26.192	37.102	54.63	80.439	113.946	140.349
Real life dabigatran and metabolite concentrations, focused on inter-patient variability and assay differences in patients with atrial fibrillation.	Boonen et al. (2017)	LC-MS/MS	HIGH_RISK	LOW_CONCERN	Yes	Dabi (150) BID	AF	RCT	40	Peak				39			153.1			417.9		39.4909	54.7624	88.829	153.044	248.557	360.573	418.05
Real life dabigatran and metabolite concentrations, focused on inter-patient variability and assay differences in patients with atrial fibrillation.	Boonen et al. (2017)	LC-MS/MS	HIGH_RISK	LOW_CONCERN	Yes	Dabi (150) BID	AF	RCT	40	Trough				14.4			60			167.7		14.8841	20.8357	34.263	59.91	98.526	144.229	167.546
Real life dabigatran and metabolite concentrations, focused on inter-patient variability and assay differences in patients with atrial fibrillation.	Boonen et al. (2017)	LC-MS/MS	HIGH_RISK	LOW_CONCERN	Yes	Dabi (150) BID + glucuronides	AF	RCT	40	Peak				46.2			197.2			492		46.694	66.1742	112.726	197.121	320.339	435.204	491.87
Real life dabigatran and metabolite concentrations, focused on inter-patient variability and assay differences in patients with atrial fibrillation.	Boonen et al. (2017)	LC-MS/MS	HIGH_RISK	LOW_CONCERN	Yes	Dabi (150) BID + glucuronides	AF	RCT	40	Trough				18.9			67.6			185.5		19.3776	26.1017	40.608	67.522	108.254	157.797	185.57
Real-world variability in dabigatran levels in patients with atrial fibrillation.	Chan et al. (2015)	HEMOCLOT	LOW_RISK	LOW_CONCERN	Yes	Dabi (110) BID	AF	OBS	40	Peak			56	88.5	93.8	105.5	161	246.3	374.3	510	722
Real-world variability in dabigatran levels in patients with atrial fibrillation.	Chan et al. (2015)	HEMOCLOT	LOW_RISK	LOW_CONCERN	Yes	Dabi (110) BID	AF	OBS	40	Trough			15	30.2	45.9	63.3	71.5	102.5	204.3	294.7	384
Real-world variability in dabigatran levels in patients with atrial fibrillation.	Chan et al. (2015)	HEMOCLOT	LOW_RISK	LOW_CONCERN	Yes	Dabi (150) BID	AF	OBS	60	Peak			15	38.7	47.9	98.3	151.5	242.5	278.9	339.6	419
Real-world variability in dabigatran levels in patients with atrial fibrillation.	Chan et al. (2015)	HEMOCLOT	LOW_RISK	LOW_CONCERN	Yes	Dabi (150) BID	AF	OBS	60	Trough			15	15	15	36	70.5	122.3	168	188.4	216
The assessment of anticoagulant activity to predict bleeding outcome in atrial fibrillation patients receiving dabigatran etexilate.	Chang et al. (2016)	HEMOCLOT	LOW_RISK	UNCLEAR_CONCERN	Yes	Dabi (110) BID	AF	OBS	175	Trough	104.8	84.9			20.5				223.9			14.0971	20.4568	35.426	67.0966	127.802	224.147	309.743
The assessment of anticoagulant activity to predict bleeding outcome in atrial fibrillation patients receiving dabigatran etexilate.	Chang et al. (2016)	HEMOCLOT	LOW_RISK	UNCLEAR_CONCERN	Yes	Dabi (150) BID	AF	OBS	33	Trough	111.1	100			38.6				236.6			32.207	38.0872	55.0637	90.2715	151.747	236.712	302.186
Real-Life Peak and Trough Dabigatran Plasma Measurements over Time in Hospitalized Geriatric Patients with Atrial Fibrillation.	Chaussade et al. (2018)	HEMOCLOT	HIGH_RISK	HIGH_CONCERN	Yes	Dabi (110) BID (D8)	AF	OBS	68	Peak	177.2	136.4	12.4		46		127.3		372.9		641.6
Real-Life Peak and Trough Dabigatran Plasma Measurements over Time in Hospitalized Geriatric Patients with Atrial Fibrillation.	Chaussade et al. (2018)	HEMOCLOT	HIGH_RISK	HIGH_CONCERN	Yes	Dabi (110) BID (D8)	AF	OBS	68	Trough	110.7	104.9	3.1		29.5		68.4		243.9		593.9
Measurement of dabigatran, rivaroxaban and apixaban in samples of plasma, serum and urine, under real life conditions. An international study	Harenberg et al. (2016)	DTI ASSAY	UNCLEAR_RISK	UNCLEAR_CONCERN	Yes	Dabi (150) BID	AF	OBS	6	Peak	171.1	86	26				141				474	55.9961	69.5076	96.288	140.397	204.197	280.071	331.013
The impact of ABCB1 and CES1 polymorphisms on dabigatran pharmacokinetics and pharmacodynamics in patients with atrial fibrillation.	Ji et al. (2020)	BIOPHEN	HIGH_RISK	HIGH_CONCERN	Yes	Dabi (110) BID + CC	AF	OBS	76	Trough	76.1	43.1										27.809	33.683	46.394	66.217	94.51	130.178	157.674
The impact of ABCB1 and CES1 polymorphisms on dabigatran pharmacokinetics and pharmacodynamics in patients with atrial fibrillation.	Ji et al. (2020)	BIOPHEN	HIGH_RISK	HIGH_CONCERN	Yes	Dabi (110) BID + CA	AF	OBS	98	Trough	80.7	35.7										36.818	42.93	55.491	73.801	98.153	126.871	147.933
The impact of ABCB1 and CES1 polymorphisms on dabigatran pharmacokinetics and pharmacodynamics in patients with atrial fibrillation.	Ji et al. (2020)	BIOPHEN	HIGH_RISK	HIGH_CONCERN	Yes	Dabi (110) BID + AA	AF	OBS	24	Trough	87.2	33.1										44.586	50.943	63.653	81.524	104.414	130.463	149.064
Factors affecting serum concentration of dabigatran in Asian patients with non-valvular atrial fibrillation.	Lin et al. (2019)	LC-MS/MS	LOW_RISK	HIGH_CONCERN	Yes	Dabi (110) BID	AF	OBS	38	Peak	66.32	10.76										50.218	53.246	58.72	65.464	72.983	80.485	85.339
Factors affecting serum concentration of dabigatran in Asian patients with non-valvular atrial fibrillation.	Lin et al. (2019)	LC-MS/MS	LOW_RISK	HIGH_CONCERN	Yes	Dabi (110) BID	AF	OBS	38	Trough	57.48	35.01			21.93				95.18			17.3146	21.9388	31.2217	46.8679	69.562	96.141	112.844
Factors affecting serum concentration of dabigatran in Asian patients with non-valvular atrial fibrillation.	Lin et al. (2019)	LC-MS/MS	LOW_RISK	HIGH_CONCERN	Yes	Dabi (150) BID	AF	OBS	8	Peak	88.11	31.15										47.239	53.512	65.906	83.071	104.708	128.96	146.084
Factors affecting serum concentration of dabigatran in Asian patients with non-valvular atrial fibrillation.	Lin et al. (2019)	LC-MS/MS	LOW_RISK	HIGH_CONCERN	Yes	Dabi (150) BID	AF	OBS	8	Trough	66.45	53.68			22.42				122.68			19.1928	22.6247	32.2581	51.4093	83.2031	123.482	150.056
Anti-FXa-IIa activity test in Asian and its potential role for drug adherence evaluation in patients with direct oral anticoagulants: a nationwide multi-center synchronization study.	Liu et al. (2020)	BIOPHEN	HIGH_RISK	HIGH_CONCERN	Yes	Dabi (110) BID	AF	RCT	122	Peak	156	11		133						176		138.592	142.184	148.395	155.614	163.184	170.312	174.725
Anti-FXa-IIa activity test in Asian and its potential role for drug adherence evaluation in patients with direct oral anticoagulants: a nationwide multi-center synchronization study.	Liu et al. (2020)	BIOPHEN	HIGH_RISK	HIGH_CONCERN	Yes	Dabi (110) BID	AF	RCT	122	Trough	69	5		58						80		61.096	62.724	65.541	68.82	72.262	75.508	77.519
Pharmacokinetics/Pharmacodynamics of Dabigatran 75 mg Twice Daily in Patients With Nonvalvular Atrial Fibrillation and Severely Impaired Renal Function	Martin et al. (2018)	LC-MS/MS	UNCLEAR_RISK	HIGH_CONCERN	Yes	Dabi (75) BID - SRI	AF	RCT	60	Peak	242	142	42				195				680	64.6346	82.0149	121.589	194.542	305.634	443.914	526.756
Pharmacokinetics/Pharmacodynamics of Dabigatran 75 mg Twice Daily in Patients With Nonvalvular Atrial Fibrillation and Severely Impaired Renal Function	Martin et al. (2018)	LC-MS/MS	UNCLEAR_RISK	HIGH_CONCERN	Yes	Dabi (75) BID - SRI	AF	RCT	60	Trough	187	110	15.6				161				498	50.2416	66.2794	99.97	160.552	248.268	352.45	408.545
Concomitant use of dronedarone with dabigatran in patients with atrial fibrillation in clinical practice.	Mochalina et al. (2015)	HEMOCLOT	HIGH_RISK	HIGH_CONCERN	Yes	Dabi (110) BID	AF	OBS	33	Trough			27		38		84		255		302
Plasma levels of direct oral anticoagulants in atrial fibrillation patients at the time of embolic stroke: a pilot prospective multicenter study	Nosáľ et al. (2022)	HEMOCLOT	HIGH_RISK	HIGH_CONCERN	Yes	Dabi (150) BID	AF	OBS	21	Peak	138.8	78.7										50.6635	61.3761	84.5664	120.742	172.392	237.528	287.753
Plasma levels of direct oral anticoagulants in atrial fibrillation patients at the time of embolic stroke: a pilot prospective multicenter study	Nosáľ et al. (2022)	HEMOCLOT	HIGH_RISK	HIGH_CONCERN	Yes	Dabi (150) BID	AF	OBS	21	Trough	85.4	57.2										26.0676	32.5202	47.0602	70.9547	106.981	154.813	193.135
The effect of dabigatran plasma concentrations and patient characteristics on the frequency of ischemic stroke and major bleeding in atrial fibrillation patients: the RE-LY Trial (Randomized Evaluation of Long-Term Anticoagulation Therapy).	Reilly et al. (2014)	LC-MS/MS	HIGH_RISK	HIGH_CONCERN	Yes	Dabi (110) BID	AF	RCT	4583	Peak			1.07		52		133		275		745
The effect of dabigatran plasma concentrations and patient characteristics on the frequency of ischemic stroke and major bleeding in atrial fibrillation patients: the RE-LY Trial (Randomized Evaluation of Long-Term Anticoagulation Therapy).	Reilly et al. (2014)	LC-MS/MS	HIGH_RISK	HIGH_CONCERN	Yes	Dabi (110) BID	AF	RCT	4227	Trough			1.15		28.2		65.9		155		608
The effect of dabigatran plasma concentrations and patient characteristics on the frequency of ischemic stroke and major bleeding in atrial fibrillation patients: the RE-LY Trial (Randomized Evaluation of Long-Term Anticoagulation Therapy).	Reilly et al. (2014)	LC-MS/MS	HIGH_RISK	HIGH_CONCERN	Yes	Dabi (150) BID	AF	RCT	4600	Peak			2.3		74.3		184		383		1000
The effect of dabigatran plasma concentrations and patient characteristics on the frequency of ischemic stroke and major bleeding in atrial fibrillation patients: the RE-LY Trial (Randomized Evaluation of Long-Term Anticoagulation Therapy).	Reilly et al. (2014)	LC-MS/MS	HIGH_RISK	HIGH_CONCERN	Yes	Dabi (150) BID	AF	RCT	4222	Trough			1.04		39.8		93		215		809
Monitoring of dabigatran therapy using Hemoclot( R) Thrombin Inhibitor assay in patients with atrial fibrillation	Samoš et al. (2015)	HEMOCLOT	UNCLEAR_RISK	HIGH_CONCERN	Yes	Dabi (150) BID	AF	OBS	5	Trough	109.2	84.6										27.947	35.852	54.361	86.325	137.083	207.852	266.647
Monitoring of dabigatran therapy using Hemoclot( R) Thrombin Inhibitor assay in patients with atrial fibrillation	Samoš et al. (2015)	HEMOCLOT	UNCLEAR_RISK	HIGH_CONCERN	Yes	Dabi (110) BID	AF	OBS	15	Peak	120	68.2										43.699	52.959	73.017	104.328	149.065	205.523	249.078
Monitoring of dabigatran therapy using Hemoclot( R) Thrombin Inhibitor assay in patients with atrial fibrillation	Samoš et al. (2015)	HEMOCLOT	UNCLEAR_RISK	HIGH_CONCERN	Yes	Dabi (110) BID	AF	OBS	15	Trough	55.1	35										17.85	22.055	31.405	46.51	68.88	98.081	121.184
Does type 2 diabetes affect the on-treatment levels of direct oral anticoagulants in patients with atrial fibrillation?.	Samoš et al. (2018a)	HEMOCLOT	HIGH_RISK	HIGH_CONCERN	Yes	Dabi (110) BID	AF	OBS	12	Peak	72.2	33.2										31.917	37.422	48.819	65.597	88.141	114.986	134.818
Does type 2 diabetes affect the on-treatment levels of direct oral anticoagulants in patients with atrial fibrillation?.	Samoš et al. (2018a)	HEMOCLOT	HIGH_RISK	HIGH_CONCERN	Yes	Dabi (110) BID	AF	OBS	12	Trough	51.8	38.9										13.788	17.58	26.383	41.421	65.03	97.593	124.433
Does type 2 diabetes affect the on-treatment levels of direct oral anticoagulants in patients with atrial fibrillation?.	Samoš et al. (2018a)	HEMOCLOT	HIGH_RISK	HIGH_CONCERN	Yes	Dabi (110) BID - T2D	AF	OBS	8	Peak	91.7	57.2										30.303	37.319	52.854	77.804	114.534	162.209	199.769
Does type 2 diabetes affect the on-treatment levels of direct oral anticoagulants in patients with atrial fibrillation?.	Samoš et al. (2018a)	HEMOCLOT	HIGH_RISK	HIGH_CONCERN	Yes	Dabi (110) BID - T2D	AF	OBS	8	Trough	62.1	8										49.874	52.253	56.485	61.591	67.158	72.598	76.062
The Effect of Proton Pump Inhibitor Withdrawal on Dabigatran Etexilate Plasma Levels in Patients With Atrial Fibrillation: A Washout Study.	Schnierer et al. (2020)	HEMOCLOT	LOW_RISK	HIGH_CONCERN	Yes	Dabi (110) BID + PPI	AF	OBS	7	Trough	110.4	80.3										30.567	38.732	57.527	89.281	138.562	205.801	260.773
The Effect of Proton Pump Inhibitor Withdrawal on Dabigatran Etexilate Plasma Levels in Patients With Atrial Fibrillation: A Washout Study.	Schnierer et al. (2020)	HEMOCLOT	LOW_RISK	HIGH_CONCERN	Yes	Dabi (110) BID + PPI	AF	OBS	7	Peak	133.5	103.5										34.135	43.797	66.422	105.506	167.587	254.164	326.106
The Effect of Proton Pump Inhibitor Withdrawal on Dabigatran Etexilate Plasma Levels in Patients With Atrial Fibrillation: A Washout Study.	Schnierer et al. (2020)	HEMOCLOT	LOW_RISK	HIGH_CONCERN	Yes	Dabi (110) BID	AF	OBS	7	Trough	155.1	107.9										45.3	56.915	83.342	127.321	194.507	284.823	357.852
The Effect of Proton Pump Inhibitor Withdrawal on Dabigatran Etexilate Plasma Levels in Patients With Atrial Fibrillation: A Washout Study.	Schnierer et al. (2020)	HEMOCLOT	LOW_RISK	HIGH_CONCERN	Yes	Dabi (110) BID	AF	OBS	7	Peak	232.2	146.8										75.616	93.348	132.735	196.266	290.206	412.654	509.424
The Effect of Proton Pump Inhibitor Withdrawal on Dabigatran Etexilate Plasma Levels in Patients With Atrial Fibrillation: A Washout Study.	Schnierer et al. (2020)	HEMOCLOT	LOW_RISK	HIGH_CONCERN	Yes	Dabi (150) BID + PPI	AF	OBS	16	Trough	89.7	50.1										33.236	40.162	55.106	78.313	111.293	152.703	184.528
The Effect of Proton Pump Inhibitor Withdrawal on Dabigatran Etexilate Plasma Levels in Patients With Atrial Fibrillation: A Washout Study.	Schnierer et al. (2020)	HEMOCLOT	LOW_RISK	HIGH_CONCERN	Yes	Dabi (150) BID + PPI	AF	OBS	16	Peak	147.3	105.8										41.411	52.346	77.434	119.638	184.843	273.432	345.633
The Effect of Proton Pump Inhibitor Withdrawal on Dabigatran Etexilate Plasma Levels in Patients With Atrial Fibrillation: A Washout Study.	Schnierer et al. (2020)	HEMOCLOT	LOW_RISK	HIGH_CONCERN	Yes	Dabi (150) BID	AF	OBS	16	Trough	168.8	108										54.252	67.118	95.779	142.188	211.082	301.223	372.659
The Effect of Proton Pump Inhibitor Withdrawal on Dabigatran Etexilate Plasma Levels in Patients With Atrial Fibrillation: A Washout Study.	Schnierer et al. (2020)	HEMOCLOT	LOW_RISK	HIGH_CONCERN	Yes	Dabi (150) BID	AF	OBS	16	Peak	267.9	122.5										118.981	139.388	181.596	243.637	326.876	425.855	498.898
Routine Coagulation Tests in Patients With Nonvalvular Atrial Fibrillation Under Dabigatran and Rivaroxaban Therapy: An Affordable and Reliable Strategy?.	Silva et al. (2019)	HEMOCLOT	LOW_RISK	LOW_CONCERN	Yes	Dabi (150) BID	AF	OBS	30	Peak				93.7			128.3			222.6		94.066	100.65	112.622	128.298	159.799	196.583	222.6
Dabigatran Concentration: Variability and Potential Bleeding Prediction In "Real-Life" Patients With Atrial Fibrillation.	Šinigoj et al. (2015)	LC-MS/MS	UNCLEAR_RISK	LOW_CONCERN	Yes	Dabi (110) BID	AF	OBS	21	Peak	187	122										58.809	73.013	104.809	156.617	234.032	335.949	417.092
Dabigatran Concentration: Variability and Potential Bleeding Prediction In "Real-Life" Patients With Atrial Fibrillation.	Šinigoj et al. (2015)	LC-MS/MS	UNCLEAR_RISK	LOW_CONCERN	Yes	Dabi (110) BID	AF	OBS	21	Trough	90	71										22.504	28.974	44.199	70.66	112.962	172.317	221.861
Dabigatran Concentration: Variability and Potential Bleeding Prediction In "Real-Life" Patients With Atrial Fibrillation.	Šinigoj et al. (2015)	LC-MS/MS	UNCLEAR_RISK	LOW_CONCERN	Yes	Dabi (150) BID	AF	OBS	23	Peak	159	83										62.863	75.136	101.221	140.951	196.276	264.416	316.04
Dabigatran Concentration: Variability and Potential Bleeding Prediction In "Real-Life" Patients With Atrial Fibrillation.	Šinigoj et al. (2015)	LC-MS/MS	UNCLEAR_RISK	LOW_CONCERN	Yes	Dabi (150) BID	AF	OBS	23	Trough	69	40										24.628	29.947	41.521	59.695	85.824	118.992	144.692
On the monitoring of dabigatran treatment in "real life" patients with atrial fibrillation	Skeppholm et al. (2014)	LC-MS/MS	UNCLEAR_RISK	LOW_CONCERN	Yes	Dabi (110) BID	AF	OBS	17	Trough			29		38		75		199		217
On the monitoring of dabigatran treatment in "real life" patients with atrial fibrillation	Skeppholm et al. (2014)	LC-MS/MS	UNCLEAR_RISK	LOW_CONCERN	Yes	Dabi (150) BID	AF	OBS	73	Trough			12		31		62		127		237
Factors Affecting Trough Plasma Dabigatran Concentrations in Patients with Atrial Fibrillation and Chronic Kidney Disease.	Skripka et al. (2020)	LC-MS/MS	HIGH_RISK	HIGH_CONCERN	Yes	Dabi (110) BID	AF	OBS	36	Trough			5.2				96.3				319.6	31.395	39.292	58.457	96.301	145.759	209.122	250.944
Whole blood coagulation assays ROTEM and T-TAS to monitor dabigatran treatment	Taune et al. (2017)	LC-MS/MS	UNCLEAR_RISK	HIGH_CONCERN	Yes	Dabi (150) BID	AF	OBS	30	Peak			67				175				490	104.303	116.239	140.251	175.004	250.488	341.388	398.693
Whole blood coagulation assays ROTEM and T-TAS to monitor dabigatran treatment	Taune et al. (2017)	LC-MS/MS	UNCLEAR_RISK	HIGH_CONCERN	Yes	Dabi (150) BID	AF	OBS	30	Trough			29				86				150	49.124	55.297	67.748	86.002	104.438	123.087	133.747
Plasma levels of direct oral anticoagulants in real life patients with atrial fibrillation: Results observed in four anticoagulation clinics (clinic B)	Testa et al. (2016)	BIOPHEN	HIGH_RISK	LOW_CONCERN	Yes	Dabi (110) BID	AF	OBS	20	Peak	172		38								394	72.807	87.396	115.008	157.98	215.428	277.158	315.159
Plasma levels of direct oral anticoagulants in real life patients with atrial fibrillation: Results observed in four anticoagulation clinics (clinic B)	Testa et al. (2016)	BIOPHEN	HIGH_RISK	LOW_CONCERN	Yes	Dabi (110) BID	AF	OBS	20	Trough	92		36								208	44.406	50.121	63.237	83.925	112.268	143.39	162.779
Plasma levels of direct oral anticoagulants in real life patients with atrial fibrillation: Results observed in four anticoagulation clinics (clinic B)	Testa et al. (2016)	BIOPHEN	HIGH_RISK	LOW_CONCERN	Yes	Dabi (150) BID	AF	OBS	20	Peak	191		104								435	111.157	118.222	138.473	175.766	230.062	290.868	330.158
Plasma levels of direct oral anticoagulants in real life patients with atrial fibrillation: Results observed in four anticoagulation clinics (clinic B)	Testa et al. (2016)	BIOPHEN	HIGH_RISK	LOW_CONCERN	Yes	Dabi (150) BID	AF	OBS	20	Trough	54		16								130	22.49	26.641	35.105	48.501	66.971	87.503	100.241
Factors influencing trough and 90-minute plasma dabigatran etexilate concentrations among patients with non-valvular atrial fibrillation.	Tomita et al. (2016)	LC-MS/MS	HIGH_RISK	HIGH_CONCERN	Yes	Dabi (110) BID	AF	OBS	58	Peak	124.3	82.5										38.338	47.748	68.903	103.565	155.663	224.63	279.763
Factors influencing trough and 90-minute plasma dabigatran etexilate concentrations among patients with non-valvular atrial fibrillation.	Tomita et al. (2016)	LC-MS/MS	HIGH_RISK	HIGH_CONCERN	Yes	Dabi (110) BID	AF	OBS	58	Trough	90	46.4										35.996	42.939	57.656	79.995	110.988	149.029	177.776
Factors influencing trough and 90-minute plasma dabigatran etexilate concentrations among patients with non-valvular atrial fibrillation.	Tomita et al. (2016)	LC-MS/MS	HIGH_RISK	HIGH_CONCERN	Yes	Dabi (150) BID	AF	OBS	40	Peak	129.5	100.3										33.154	42.53	64.479	102.383	162.567	246.469	316.171
Factors influencing trough and 90-minute plasma dabigatran etexilate concentrations among patients with non-valvular atrial fibrillation.	Tomita et al. (2016)	LC-MS/MS	HIGH_RISK	HIGH_CONCERN	Yes	Dabi (150) BID	AF	OBS	40	Trough	107.6	53.6										44.398	52.68	70.108	96.312	132.31	176.083	208.93
The effect of dabigatran on thrombin generation and coagulation assays in rabbit and human plasma.	Zhang et al. (2018)	LC-MS/MS	UNCLEAR_RISK	HIGH_CONCERN	Yes	Dabi (110) BID	AF	OBS	46	Trough	75.52		12.42								224.18	24.0483	30.2954	43.1458	65.0044	97.3119	135.917	161.624
Dabigatran plasma concentration indicated the risk of patients with non-valvular atrial fibrillation.	Zhu et al. (2021)	LC-MS/MS	HIGH_RISK	HIGH_CONCERN	Yes	Dabi (110) BID	AF	OBS	86	Peak					38		96		192			30.7339	38.4955	57.7527	96.0014	136.142	192.01	236.892
Dabigatran plasma concentration indicated the risk of patients with non-valvular atrial fibrillation.	Zhu et al. (2021)	LC-MS/MS	HIGH_RISK	HIGH_CONCERN	Yes	Dabi (110) BID	AF	OBS	86	Trough					13		38		108			10.4904	13.4923	21.435	38.0004	63.492	107.546	151.155

## Sheet: Edoxaban Levels
Title	Author	Assay	Risk_of_bias	Concern_of_inapplicability	Extracted_values_verified?	DOAC_and_dose	Indication	Design	Sample_size	Timing	Rep_mean	Rep_SD	Rep_min	Rep_5th	Rep_10th	Rep_25th	Rep_50th	Rep_75th	Rep_90th	Rep_95th	Rep_max	Sim_5th	Sim_10th	Sim_25th	Sim_50th	Sim_75th	Sim_90th	Sim_95th
Short-Term Safety and Plasma Concentrations of Edoxaban in Japanese Patients With Non-Valvular Atrial Fibrillation and Severe Renal Impairment.	Koretsune et al. (2015)	LC-MS/MS	HIGH_RISK	HIGH_CONCERN	Yes	Edo (15) QD +SRI	AF	RCT	39	Peak			13.3				74.4				222	29.6371	36.7579	50.82	73.909	106.508	143.715	167.446
Short-Term Safety and Plasma Concentrations of Edoxaban in Japanese Patients With Non-Valvular Atrial Fibrillation and Severe Renal Impairment.	Koretsune et al. (2015)	LC-MS/MS	HIGH_RISK	HIGH_CONCERN	Yes	Edo (15) QD +SRI	AF	RCT	39	Trough			2.45				17.4				79.8	5.0597	6.6969	10.292	16.971	27.828	42.094	52.305
Short-Term Safety and Plasma Concentrations of Edoxaban in Japanese Patients With Non-Valvular Atrial Fibrillation and Severe Renal Impairment.	Koretsune et al. (2015)	LC-MS/MS	HIGH_RISK	HIGH_CONCERN	Yes	Edo (30) QD	AF	RCT	21	Peak			7.2				75.7				243	28.2893	35.6896	50.443	75.274	111.392	153.3	180.424
Short-Term Safety and Plasma Concentrations of Edoxaban in Japanese Patients With Non-Valvular Atrial Fibrillation and Severe Renal Impairment.	Koretsune et al. (2015)	LC-MS/MS	HIGH_RISK	HIGH_CONCERN	Yes	Edo (30) QD	AF	RCT	21	Trough			3.88				9.66				23.2	4.8023	5.4586	6.926	9.242	12.42	15.921	18.112
Short-Term Safety and Plasma Concentrations of Edoxaban in Japanese Patients With Non-Valvular Atrial Fibrillation and Severe Renal Impairment.	Koretsune et al. (2015)	LC-MS/MS	HIGH_RISK	HIGH_CONCERN	Yes	Edo (60) QD	AF	RCT	19	Peak			16.7				170				537	64.5344	81.1678	114.202	169.512	249.547	341.972	401.589
Short-Term Safety and Plasma Concentrations of Edoxaban in Japanese Patients With Non-Valvular Atrial Fibrillation and Severe Renal Impairment.	Koretsune et al. (2015)	LC-MS/MS	HIGH_RISK	HIGH_CONCERN	Yes	Edo (60) QD	AF	RCT	19	Trough			6.86				18.2				29.5	10.9546	12.2945	14.57	17.738	21.369	24.831	26.671
Association between edoxaban dose, concentration, anti-Factor Xa activity, and outcomes: an analysis of data from the randomised, double-blind ENGAGE AF-TIMI 48 trial.	Ruff et al. (2015)	LC-MS/MS	HIGH_RISK	HIGH_CONCERN	Yes	Edo (15) QD - DR	AF	RCT	1785	Trough	16	14.5				7.3	12.4	21				3.37439	4.4923	7.2273	12.4008	20.6668	32.8573	43.677
Association between edoxaban dose, concentration, anti-Factor Xa activity, and outcomes: an analysis of data from the randomised, double-blind ENGAGE AF-TIMI 48 trial.	Ruff et al. (2015)	LC-MS/MS	HIGH_RISK	HIGH_CONCERN	Yes	Edo (30) QD - DR	AF	RCT	1784	Trough	34.6	30.9				14.6	27	44.6				6.81584	9.1254	15.0652	27.0033	44.3735	70.6721	93.672
Association between edoxaban dose, concentration, anti-Factor Xa activity, and outcomes: an analysis of data from the randomised, double-blind ENGAGE AF-TIMI 48 trial.	Ruff et al. (2015)	LC-MS/MS	HIGH_RISK	HIGH_CONCERN	Yes	Edo (30) QD	AF	RCT	5249	Trough	24.5	22.7				10.1	18.4	32.3				5.69685	6.8854	9.9694	18.3924	31.7127	57.7017	82.208
Association between edoxaban dose, concentration, anti-Factor Xa activity, and outcomes: an analysis of data from the randomised, double-blind ENGAGE AF-TIMI 48 trial.	Ruff et al. (2015)	LC-MS/MS	HIGH_RISK	HIGH_CONCERN	Yes	Edo (60) QD	AF	RCT	5251	Trough	48.5	45.8				19.4	36.1	62				9.06708	12.2811	20.2705	36.1003	61.5337	99.6726	134.096
Edoxaban plasma levels in patients with non-valvular atrial fibrillation: Inter and intra-individual variability, correlation with coagulation screening test and renal function.	Testa et al. (2019)	STAGO-LIQUID ANTI-XA	LOW_RISK	LOW_CONCERN	Yes	Edo (30) QD	AF	OBS	53	Peak	169	80.44	10								400	63.669	78.561	107.092	153.554	216.118	286.801	327.59
Edoxaban plasma levels in patients with non-valvular atrial fibrillation: Inter and intra-individual variability, correlation with coagulation screening test and renal function.	Testa et al. (2019)	STAGO-LIQUID ANTI-XA	LOW_RISK	LOW_CONCERN	Yes	Edo (30) QD	AF	OBS	53	Trough	38	28.88	7								147	9.492	11.451	17.201	29.065	49.895	77.931	97.489
Edoxaban plasma levels in patients with non-valvular atrial fibrillation: Inter and intra-individual variability, correlation with coagulation screening test and renal function.	Testa et al. (2019)	STAGO-LIQUID ANTI-XA	LOW_RISK	LOW_CONCERN	Yes	Edo (60) QD	AF	OBS	48	Peak	301	108	60								569	145.529	171.194	217.61	287.277	372.094	457.229	501.769
Edoxaban plasma levels in patients with non-valvular atrial fibrillation: Inter and intra-individual variability, correlation with coagulation screening test and renal function.	Testa et al. (2019)	STAGO-LIQUID ANTI-XA	LOW_RISK	LOW_CONCERN	Yes	Edo (60) QD	AF	OBS	48	Trough	39	24	13								110	14.521	15.886	20.956	31.885	51.141	74.516	88.829

## Sheet: Rivaroxaban Levels
Title	Author	Assay	Risk_of_bias	Concern_of_inapplicability	Extracted_values_verified?	DOAC_and_dose	Indication	Design	Sample_size	Timing	Rep_mean	Rep_SD	Rep_min	Rep_5th	Rep_10th	Rep_25th	Rep_50th	Rep_75th	Rep_90th	Rep_95th	Rep_max	Sim_5th	Sim_10th	Sim_25th	Sim_50th	Sim_75th	Sim_90th	Sim_95th
Clinical evaluation of laboratory methods to monitor exposure of rivaroxaban at trough and peak in patients with atrial fibrillation	Al-Aieshy et al. (2016)	LC-MS/MS	HIGH_RISK	LOW_CONCERN	Yes	Riva (15) QD	AF	OBS	10	Trough			22		22		30		65		66
Clinical evaluation of laboratory methods to monitor exposure of rivaroxaban at trough and peak in patients with atrial fibrillation	Al-Aieshy et al. (2016)	LC-MS/MS	HIGH_RISK	LOW_CONCERN	Yes	Riva (20) QD	AF	OBS	61	Trough			5		13		34		62		84
Platelet Aggregation in Direct Oral Factor Xa Inhibitors-treated Patients With Atrial Fibrillation: A Pilot Study	Bánovčin Jr et al. (2017)	BIOPHEN	UNCLEAR_RISK	HIGH_CONCERN	Yes	Riva (15) QD	AF	OBS	9	Peak	221.9	158.6										62.755	79.252	117.05	180.529	278.434	411.23	519.329
Platelet Aggregation in Direct Oral Factor Xa Inhibitors-treated Patients With Atrial Fibrillation: A Pilot Study	Bánovčin Jr et al. (2017)	BIOPHEN	UNCLEAR_RISK	HIGH_CONCERN	Yes	Riva (15) QD	AF	OBS	9	Trough	55.4	43.8										13.813	17.793	27.162	43.458	69.533	106.145	136.724
Does proton pump inhibition change the on-treatment anti-Xa activity in xabans-treated patients with atrial fibrillation? A pilot study.	Bolek et al. (2019)	BIOPHEN	HIGH_RISK	HIGH_CONCERN	Yes	Riva (15) QD	AF	OBS	15	Peak	187	112.3										64.35	78.724	110.259	160.313	233.091	326.462	399.384
Does proton pump inhibition change the on-treatment anti-Xa activity in xabans-treated patients with atrial fibrillation? A pilot study.	Bolek et al. (2019)	BIOPHEN	HIGH_RISK	HIGH_CONCERN	Yes	Riva (15) QD	AF	OBS	15	Trough	34.4	20.8										11.753	14.395	20.201	29.437	42.895	60.197	73.731
Does proton pump inhibition change the on-treatment anti-Xa activity in xabans-treated patients with atrial fibrillation? A pilot study.	Bolek et al. (2019)	BIOPHEN	HIGH_RISK	HIGH_CONCERN	Yes	Riva (15) QD + PPI	AF	OBS	17	Peak	198.8	130.6										62.034	77.115	110.931	166.154	248.866	358	445.03
Does proton pump inhibition change the on-treatment anti-Xa activity in xabans-treated patients with atrial fibrillation? A pilot study.	Bolek et al. (2019)	BIOPHEN	HIGH_RISK	HIGH_CONCERN	Yes	Riva (15) QD + PPI	AF	OBS	17	Trough	57.1	46										13.894	17.964	27.597	44.466	71.646	110.064	142.309
Does proton pump inhibition change the on-treatment anti-Xa activity in xabans-treated patients with atrial fibrillation? A pilot study.	Bolek et al. (2019)	BIOPHEN	HIGH_RISK	HIGH_CONCERN	Yes	Riva (20) QD	AF	OBS	5	Peak	179.2	52										107.812	119.545	142.067	172.101	208.483	247.762	274.724
Does proton pump inhibition change the on-treatment anti-Xa activity in xabans-treated patients with atrial fibrillation? A pilot study.	Bolek et al. (2019)	BIOPHEN	HIGH_RISK	HIGH_CONCERN	Yes	Riva (20) QD	AF	OBS	5	Trough	34.5	15.9										15.223	17.854	23.305	31.333	42.126	54.986	64.491
Does proton pump inhibition change the on-treatment anti-Xa activity in xabans-treated patients with atrial fibrillation? A pilot study.	Bolek et al. (2019)	BIOPHEN	HIGH_RISK	HIGH_CONCERN	Yes	Riva (20) QD + PPI	AF	OBS	5	Peak	158.3	23.6										122.686	129.475	141.67	156.57	173.037	189.334	199.812
Does proton pump inhibition change the on-treatment anti-Xa activity in xabans-treated patients with atrial fibrillation? A pilot study.	Bolek et al. (2019)	BIOPHEN	HIGH_RISK	HIGH_CONCERN	Yes	Riva (20) QD + PPI	AF	OBS	5	Trough	47.3	18.9										23.322	26.822	33.881	43.923	56.942	71.929	82.724
Measurement of dabigatran, rivaroxaban and apixaban in samples of plasma, serum and urine, under real life conditions. An international study	Harenberg et al. (2016)	HEMOSIL	UNCLEAR_RISK	UNCLEAR_CONCERN	Yes	Riva (20) QD	AF	OBS	6	Peak	203.5	135.7	22.2				201.4				421.8	132.814	146.714	169.911	201.555	239.456	278.354	303.382
Analysis of bioMARKer Distribution and Individual Reproducibility Under Rivaroxaban Treatment in Japanese Patients with Non-Valvular Atrial Fibrillation (R-MARK Study, CVI ARO2).	Hirota et al. (2020)	LC-MS/MS	HIGH_RISK	HIGH_CONCERN	Yes	Riva (10) QD	AF	RCT	66	Peak				97.8			274.3			489.2		98.23	126.095	186.372	274.172	380.019	457.532	489.111
Analysis of bioMARKer Distribution and Individual Reproducibility Under Rivaroxaban Treatment in Japanese Patients with Non-Valvular Atrial Fibrillation (R-MARK Study, CVI ARO2).	Hirota et al. (2020)	LC-MS/MS	HIGH_RISK	HIGH_CONCERN	Yes	Riva (15) QD	AF	RCT	153	Peak				105.8			307.5			483.7		106.222	135.999	211.289	307.265	404.59	462.301	484.003
Factor Xa inhibition by rivaroxaban in the trough steady state can significantly reduce thrombin generation.	Horinaka et al. (2018)	LC-MS/MS	LOW_RISK	HIGH_CONCERN	Yes	Riva (10) QD	AF	OBS	10	Trough	27.6	20.2	3.2								74	4.7785	6.2229	11.0746	22.229	40.595	57.91	65.22
Factor Xa inhibition by rivaroxaban in the trough steady state can significantly reduce thrombin generation.	Horinaka et al. (2018)	LC-MS/MS	LOW_RISK	HIGH_CONCERN	Yes	Riva (15) QD	AF	OBS	41	Trough	22	13.7	4.2								56.9	6.0814	7.6353	11.4123	18.574	29.208	41.352	47.728
Intra- and inter- individual rivaroxaban concentrations and potential bleeding risk in patients with atrial fibrillation	Miklič et al. (2019)	LC-MS/MS	LOW_RISK	LOW_CONCERN	Yes	Riva (15) QD	AF	OBS	30	Peak			152				214				530	156.62	161.822	178.521	214.422	272.795	344.833	396.231
Intra- and inter- individual rivaroxaban concentrations and potential bleeding risk in patients with atrial fibrillation	Miklič et al. (2019)	LC-MS/MS	LOW_RISK	LOW_CONCERN	Yes	Riva (15) QD	AF	OBS	30	Trough			10				37				141	13.929	16.852	23.963	36.524	56.178	80.731	97.352
Intra- and inter- individual rivaroxaban concentrations and potential bleeding risk in patients with atrial fibrillation	Miklič et al. (2019)	LC-MS/MS	LOW_RISK	LOW_CONCERN	Yes	Riva (20) QD	AF	OBS	30	Peak			142				266				552	163.755	177.686	212.46	265.589	335.177	407.715	450.784
Intra- and inter- individual rivaroxaban concentrations and potential bleeding risk in patients with atrial fibrillation	Miklič et al. (2019)	LC-MS/MS	LOW_RISK	LOW_CONCERN	Yes	Riva (20) QD	AF	OBS	30	Trough			5				38				125	13.943	17.63	25.057	37.618	55.912	77.357	91.488
Impact of gene polymorphisms in drug‐metabolizing enzymes and transporters on trough concentrations of rivaroxaban in patients with atrial fibrillation	Nakagawa et al. (2021)	LC-MS/MS	UNCLEAR_RISK	HIGH_CONCERN	Yes	Riva (10) QD	AF	OBS	6	Trough						38.2	51.3	65.5				26.8968	30.771	38.917	51.301	64.926	81.048	92.651
Impact of gene polymorphisms in drug‐metabolizing enzymes and transporters on trough concentrations of rivaroxaban in patients with atrial fibrillation	Nakagawa et al. (2021)	LC-MS/MS	UNCLEAR_RISK	HIGH_CONCERN	Yes	Riva (15) QD	AF	OBS	80	Trough						29.5	47.2	77.7				16.6137	20.431	29.747	47.2	76.801	125.482	172.242
Plasma levels of direct oral anticoagulants in atrial fibrillation patients at the time of embolic stroke: a pilot prospective multicenter study	Nosáľ et al. (2022)	BIOPHEN	HIGH_RISK	HIGH_CONCERN	Yes	Riva (20) QD	AF	OBS	14	Peak	177.6	38.6										121.885	131.779	150.137	173.548	200.61	228.557	247.11
Plasma levels of direct oral anticoagulants in atrial fibrillation patients at the time of embolic stroke: a pilot prospective multicenter study	Nosáľ et al. (2022)	BIOPHEN	HIGH_RISK	HIGH_CONCERN	Yes	Riva (20) QD	AF	OBS	14	Trough	52.5	36.4										15.395	19.33	28.275	43.144	65.834	96.3	120.914
Does type 2 diabetes affect the on-treatment levels of direct oral anticoagulants in patients with atrial fibrillation?.	Samoš et al. (2018a)	BIOPHEN	HIGH_RISK	HIGH_CONCERN	Yes	Riva (15) QD	AF	OBS	17	Peak	202.6	135										62.208	77.533	112.02	168.599	253.754	366.625	456.942
Does type 2 diabetes affect the on-treatment levels of direct oral anticoagulants in patients with atrial fibrillation?.	Samoš et al. (2018a)	BIOPHEN	HIGH_RISK	HIGH_CONCERN	Yes	Riva (15) QD	AF	OBS	17	Trough	55.3	45.1										13.24	17.162	26.475	42.855	69.37	107.012	138.708
Does type 2 diabetes affect the on-treatment levels of direct oral anticoagulants in patients with atrial fibrillation?.	Samoš et al. (2018a)	BIOPHEN	HIGH_RISK	HIGH_CONCERN	Yes	Riva (15) QD - T2D	AF	OBS	11	Peak	145.7	74.1										59.004	70.236	93.975	129.869	179.474	240.134	285.844
Does type 2 diabetes affect the on-treatment levels of direct oral anticoagulants in patients with atrial fibrillation?.	Samoš et al. (2018a)	BIOPHEN	HIGH_RISK	HIGH_CONCERN	Yes	Riva (15) QD - T2D	AF	OBS	11	Trough	35.9	22.5										11.802	14.547	20.632	30.419	44.85	63.608	78.403
Anti-Xa activity in oral factor Xa inhibitor-treated patients with atrial fibrillation and a higher risk of bleeding: a pilot study.	Samoš et al. (2018b)	BIOPHEN	LOW_RISK	HIGH_CONCERN	Yes	Riva (15) QD	AF	OBS	24	Peak	187.2	122.5	41.7								512	49.8049	58.462	86.5998	153.288	259.661	382.382	442.227
Anti-Xa activity in oral factor Xa inhibitor-treated patients with atrial fibrillation and a higher risk of bleeding: a pilot study.	Samoš et al. (2018b)	BIOPHEN	LOW_RISK	HIGH_CONCERN	Yes	Riva (15) QD	AF	OBS	24	Trough	52.4	41.9	16.4								166.3	17.6885	19.0306	24.2498	38.693	69.516	111.35	134.224
Plasma Rivaroxaban Level to Identify Patients at Risk of Drug Overexposure: Is a Single Measurement of Drug Level Reliable	Shyamkumar et al. (2021)	STAGO-LIQUID ANTI-XA	LOW_RISK	LOW_CONCERN	Yes	Riva (20) QD	AF	OBS	46	Peak			123.9	173	200	238.1	292.9	395.8	461	516	721.8
Plasma Rivaroxaban Level to Identify Patients at Risk of Drug Overexposure: Is a Single Measurement of Drug Level Reliable	Shyamkumar et al. (2021)	STAGO-LIQUID ANTI-XA	LOW_RISK	LOW_CONCERN	Yes	Riva (20) QD	AF	OBS	46	Trough			15	17.3	27.3	35.6	46.5	59.6	80.6	93.2	106
Plasma Rivaroxaban Level to Identify Patients at Risk of Drug Overexposure: Is a Single Measurement of Drug Level Reliable	Shyamkumar et al. (2021)	STAGO-LIQUID ANTI-XA	LOW_RISK	LOW_CONCERN	Yes	Riva (15) QD	AF	OBS	5	Peak			160	162.6	165.2	173	218	303	313.1	316.4	319.8
Plasma Rivaroxaban Level to Identify Patients at Risk of Drug Overexposure: Is a Single Measurement of Drug Level Reliable	Shyamkumar et al. (2021)	STAGO-LIQUID ANTI-XA	LOW_RISK	LOW_CONCERN	Yes	Riva (15) QD	AF	OBS	5	Trough			15	19	23	35	43	67	89.2	96.6	104
Effects of rivaroxaban on coagulation tests in patients with non-valvular atrial fibrillation under real-life conditions.	Silva et al. (2017)	BIOPHEN	UNCLEAR_RISK	UNCLEAR_CONCERN	Yes	Riva (20) QD	AF	OBS	100	Peak				191.6			201.87			230.1		192.014	194.166	197.749	201.87	212.792	223.187	229.712
Routine Coagulation Tests in Patients With Nonvalvular Atrial Fibrillation Under Dabigatran and Rivaroxaban Therapy: An Affordable and Reliable Strategy?.	Silva et al. (2019)	BIOPHEN	LOW_RISK	LOW_CONCERN	Yes	Riva (20) QD	AF	OBS	100	Peak				212.3			223.9			238.9		212.767	215.194	219.246	223.901	229.826	235.233	238.582
Rivaroxaban or Apixaban for Non-Valvular Atrial Fibrillation - Efficacy and Safety of Off-Label Under-Dosing According to Plasma Concentration.	Suwa et al. (2019)	BIOPHEN	HIGH_RISK	HIGH_CONCERN	Yes	Riva (10) QD	AF	OBS	46	Peak				155			269.6			440		155.837	174.883	213.422	269.61	327.612	393.772	440.003
Rivaroxaban or Apixaban for Non-Valvular Atrial Fibrillation - Efficacy and Safety of Off-Label Under-Dosing According to Plasma Concentration.	Suwa et al. (2019)	BIOPHEN	HIGH_RISK	HIGH_CONCERN	Yes	Riva (10) QD	AF	OBS	46	Trough	39	30					26.4					7.3602	9.943	15.4979	26	43.8564	69.4564	90.6746
Rivaroxaban or Apixaban for Non-Valvular Atrial Fibrillation - Efficacy and Safety of Off-Label Under-Dosing According to Plasma Concentration.	Suwa et al. (2019)	BIOPHEN	HIGH_RISK	HIGH_CONCERN	Yes	Riva (15) QD	AF	OBS	90	Peak				219			347.8			544		219.688	242.142	286.085	347.784	415.596	491.602	544.138
Rivaroxaban or Apixaban for Non-Valvular Atrial Fibrillation - Efficacy and Safety of Off-Label Under-Dosing According to Plasma Concentration.	Suwa et al. (2019)	BIOPHEN	HIGH_RISK	HIGH_CONCERN	Yes	Riva (15) QD	AF	OBS	90	Trough	27	21					27.6					10.2935	13.0213	18.4204	27.6	41.5301	59.4866	73.2655
Real-world monitoring of direct oral anticoagulants in clinic and hospitalization settings.	Takatsuki et al. (2017)	STAGO-LIQUID ANTI-XA	UNCLEAR_RISK	HIGH_CONCERN	Yes	Riva (10) QD	AF	OBS	4	Peak	187.2	136.9										51.49	65.312	97.174	151.105	234.967	349.598	443.445
Real-world monitoring of direct oral anticoagulants in clinic and hospitalization settings.	Takatsuki et al. (2017)	STAGO-LIQUID ANTI-XA	UNCLEAR_RISK	HIGH_CONCERN	Yes	Riva (15) QD	AF	OBS	23	Peak	214.8	113.8										83.754	100.342	135.711	189.808	265.468	359.041	430.152
Plasma levels of direct oral anticoagulants in real life patients with atrial fibrillation: Results observed in four anticoagulation clinics (clinic B)	Testa et al. (2016)	STAGO-LIQUID ANTI-XA	HIGH_RISK	LOW_CONCERN	Yes	Riva (15) QD	AF	OBS	20	Peak	229		149								365	163.15	172.172	193.397	223.935	261.008	297.229	317.469
Plasma levels of direct oral anticoagulants in real life patients with atrial fibrillation: Results observed in four anticoagulation clinics (clinic B)	Testa et al. (2016)	STAGO-LIQUID ANTI-XA	HIGH_RISK	LOW_CONCERN	Yes	Riva (15) QD	AF	OBS	20	Trough	26		19								34	20.666	21.639	23.406	25.701	28.225	30.482	31.691
Plasma levels of direct oral anticoagulants in real life patients with atrial fibrillation: Results observed in four anticoagulation clinics (clinic B)	Testa et al. (2016)	STAGO-LIQUID ANTI-XA	HIGH_RISK	LOW_CONCERN	Yes	Riva (20) QD	AF	OBS	20	Peak	229		65								370	134.76	152.078	181.861	223.442	270.754	315.736	338.117
Plasma levels of direct oral anticoagulants in real life patients with atrial fibrillation: Results observed in four anticoagulation clinics (clinic B)	Testa et al. (2016)	STAGO-LIQUID ANTI-XA	HIGH_RISK	LOW_CONCERN	Yes	Riva (20) QD	AF	OBS	20	Trough	41		16								106	18.938	21.157	26.925	37.023	51.638	68.61	79.112
Anti-Factor Xa Activity of Standard and Japan-Specific Doses of Rivaroxaban in Thai Patients With Non-Valvular Atrial Fibrillation.	Wongcharoen et al. (2020)	BIOPHEN	UNCLEAR_RISK	HIGH_CONCERN	Yes	Riva (10) QD - MRI	AF	OBS	21	Peak				121			263			439		121.48	146.651	193.889	262.876	342.163	409.427	438.962
Anti-Factor Xa Activity of Standard and Japan-Specific Doses of Rivaroxaban in Thai Patients With Non-Valvular Atrial Fibrillation.	Wongcharoen et al. (2020)	BIOPHEN	UNCLEAR_RISK	HIGH_CONCERN	Yes	Riva (10) QD - MRI	AF	OBS	21	Trough				3			24			88		3.499	5.604	11.221	23.966	46.432	74.089	88.137
Anti-Factor Xa Activity of Standard and Japan-Specific Doses of Rivaroxaban in Thai Patients With Non-Valvular Atrial Fibrillation.	Wongcharoen et al. (2020)	BIOPHEN	UNCLEAR_RISK	HIGH_CONCERN	Yes	Riva (15) QD	AF	OBS	35	Peak				150			298			474		150.478	177.66	227.464	297.778	376.914	445.253	473.838
Anti-Factor Xa Activity of Standard and Japan-Specific Doses of Rivaroxaban in Thai Patients With Non-Valvular Atrial Fibrillation.	Wongcharoen et al. (2020)	BIOPHEN	UNCLEAR_RISK	HIGH_CONCERN	Yes	Riva (15) QD	AF	OBS	35	Trough				9			32			115		8.865	12.055	18.977	32.181	54.906	87.863	115.313
Anti-Factor Xa Activity of Standard and Japan-Specific Doses of Rivaroxaban in Thai Patients With Non-Valvular Atrial Fibrillation.	Wongcharoen et al. (2020)	BIOPHEN	UNCLEAR_RISK	HIGH_CONCERN	Yes	Riva (15) QD - MRI	AF	OBS	21	Peak				222			331			652		221.545	231.851	267.687	331.366	434.009	558.417	651.11
Anti-Factor Xa Activity of Standard and Japan-Specific Doses of Rivaroxaban in Thai Patients With Non-Valvular Atrial Fibrillation.	Wongcharoen et al. (2020)	BIOPHEN	UNCLEAR_RISK	HIGH_CONCERN	Yes	Riva (15) QD - MRI	AF	OBS	21	Trough				7			29			148		6.52	8.88	15.292	29.268	57.492	104.349	147.226
Anti-Factor Xa Activity of Standard and Japan-Specific Doses of Rivaroxaban in Thai Patients With Non-Valvular Atrial Fibrillation.	Wongcharoen et al. (2020)	BIOPHEN	UNCLEAR_RISK	HIGH_CONCERN	Yes	Riva (20) QD	AF	OBS	35	Peak				154			364			636		154.446	190.357	260.36	363.722	487.273	590.033	635.666
Anti-Factor Xa Activity of Standard and Japan-Specific Doses of Rivaroxaban in Thai Patients With Non-Valvular Atrial Fibrillation.	Wongcharoen et al. (2020)	BIOPHEN	UNCLEAR_RISK	HIGH_CONCERN	Yes	Riva (20) QD	AF	OBS	35	Trough				10			40			90		10.498	14.49	23.908	39.914	62.031	81.242	89.916
